# Supplementary material for: Developing a Machine Learning Model for Personalized, Predictor-Centric, Adaptive Intervention for Vaping Cessation in Young People: Secondary Data Analysis of Smartphone App Data
Source: Int J Environ Res Public Health. 2026 Apr 18;23(4):527. doi: 10.3390/ijerph23040527 (PMC13116711; doi:10.3390/ijerph23040527)
Supplement: Supplementary file 1 [file ijerph-23-00527-s001.zip]

Archive with 1 entries (1 files):
- ijerph-4195955-supplementary.pdf
